# Supplementary material for: A novel metabolism-related gene signature in patients with hepatocellular carcinoma
Source: PeerJ. 2023 Nov 9;11:e16335. doi: 10.7717/peerj.16335 (PMC10640845; doi:10.7717/peerj.16335)
Supplement: Supplemental Information 3 [file peerj-11-16335-s003.zip]

Archive with 23 entries (23 files):
- Raw data of Figures 9 C-D/peerj-86802-raw_data_of_figure9C-D-1.tiff
- Raw data of Figures 9 C-D/peerj-86802-raw_data_of_figure9C-D-10.tiff
- Raw data of Figures 9 C-D/peerj-86802-raw_data_of_figure9C-D-11.tiff
- Raw data of Figures 9 C-D/peerj-86802-raw_data_of_figure9C-D-12.tiff
- Raw data of Figures 9 C-D/peerj-86802-raw_data_of_figure9C-D-13.tiff
- Raw data of Figures 9 C-D/peerj-86802-raw_data_of_figure9C-D-14.tiff
- Raw data of Figures 9 C-D/peerj-86802-raw_data_of_figure9C-D-15.tiff
- Raw data of Figures 9 C-D/peerj-86802-raw_data_of_figure9C-D-16.tiff
- Raw data of Figures 9 C-D/peerj-86802-raw_data_of_figure9C-D-17.tiff
- Raw data of Figures 9 C-D/peerj-86802-raw_data_of_figure9C-D-18.tiff
- Raw data of Figures 9 C-D/peerj-86802-raw_data_of_figure9C-D-19.tiff
- Raw data of Figures 9 C-D/peerj-86802-raw_data_of_figure9C-D-2.tiff
- Raw data of Figures 9 C-D/peerj-86802-raw_data_of_figure9C-D-20.tiff
- Raw data of Figures 9 C-D/peerj-86802-raw_data_of_figure9C-D-21.tiff
- Raw data of Figures 9 C-D/peerj-86802-raw_data_of_figure9C-D-22.tiff
- Raw data of Figures 9 C-D/peerj-86802-raw_data_of_figure9C-D-23.tiff
- Raw data of Figures 9 C-D/peerj-86802-raw_data_of_figure9C-D-3.tiff
- Raw data of Figures 9 C-D/peerj-86802-raw_data_of_figure9C-D-4.tiff
- Raw data of Figures 9 C-D/peerj-86802-raw_data_of_figure9C-D-5.tiff
- Raw data of Figures 9 C-D/peerj-86802-raw_data_of_figure9C-D-6.tiff
- Raw data of Figures 9 C-D/peerj-86802-raw_data_of_figure9C-D-7.tiff
- Raw data of Figures 9 C-D/peerj-86802-raw_data_of_figure9C-D-8.tiff
- Raw data of Figures 9 C-D/peerj-86802-raw_data_of_figure9C-D-9.tiff
