# Supplementary material for: A novel metabolism-related gene signature in patients with hepatocellular carcinoma
Source: PeerJ. 2023 Nov 9;11:e16335. doi: 10.7717/peerj.16335 (PMC10640845; doi:10.7717/peerj.16335)
Supplement: Supplemental Information 5 [file peerj-11-16335-s005.zip]

Archive with 24 entries (24 files):
- Raw data of Figures 9 E-F/peerj-86802-raw_data_of_figure9E-F1.tiff
- Raw data of Figures 9 E-F/peerj-86802-raw_data_of_figure9E-F-10.tiff
- Raw data of Figures 9 E-F/peerj-86802-raw_data_of_figure9E-F-11.tiff
- Raw data of Figures 9 E-F/peerj-86802-raw_data_of_figure9E-F-12.tiff
- Raw data of Figures 9 E-F/peerj-86802-raw_data_of_figure9E-F-13.tiff
- Raw data of Figures 9 E-F/peerj-86802-raw_data_of_figure9E-F-14.tiff
- Raw data of Figures 9 E-F/peerj-86802-raw_data_of_figure9E-F-15.tiff
- Raw data of Figures 9 E-F/peerj-86802-raw_data_of_figure9E-F-16.tiff
- Raw data of Figures 9 E-F/peerj-86802-raw_data_of_figure9E-F-17.tiff
- Raw data of Figures 9 E-F/peerj-86802-raw_data_of_figure9E-F-18.tiff
- Raw data of Figures 9 E-F/peerj-86802-raw_data_of_figure9E-F-19.tiff
- Raw data of Figures 9 E-F/peerj-86802-raw_data_of_figure9E-F-2.tiff
- Raw data of Figures 9 E-F/peerj-86802-raw_data_of_figure9E-F-20.tiff
- Raw data of Figures 9 E-F/peerj-86802-raw_data_of_figure9E-F-21.tiff
- Raw data of Figures 9 E-F/peerj-86802-raw_data_of_figure9E-F-22.tiff
- Raw data of Figures 9 E-F/peerj-86802-raw_data_of_figure9E-F-23.tiff
- Raw data of Figures 9 E-F/peerj-86802-raw_data_of_figure9E-F-24.tiff
- Raw data of Figures 9 E-F/peerj-86802-raw_data_of_figure9E-F-3.tiff
- Raw data of Figures 9 E-F/peerj-86802-raw_data_of_figure9E-F-4.tiff
- Raw data of Figures 9 E-F/peerj-86802-raw_data_of_figure9E-F-5.tiff
- Raw data of Figures 9 E-F/peerj-86802-raw_data_of_figure9E-F-6.tiff
- Raw data of Figures 9 E-F/peerj-86802-raw_data_of_figure9E-F-7.tiff
- Raw data of Figures 9 E-F/peerj-86802-raw_data_of_figure9E-F-8.tiff
- Raw data of Figures 9 E-F/peerj-86802-raw_data_of_figure9E-F-9.tiff
